# Supplementary material for: Risk Factors for Low Back Pain in Youth Inline Hockey Players During the Season—A Prospective Cohort Research
Source: Children (Basel). 2024 Dec 14;11(12):1517. doi: 10.3390/children11121517 (PMC11674391; doi:10.3390/children11121517)
Supplement: Supplementary file 1 [file children-11-01517-s001.zip]

Archive with 1 entries (1 files):
- children-3329259-supplementary.pdf
